# Supplementary material for: Multi-Dimensional Elimination of β-Lactams in the Rural Wetland: Molecule Design and Screening for More Antibacterial and Degradable Substitutes
Source: Molecules. 2022 Dec 2;27(23):8434. doi: 10.3390/molecules27238434 (PMC9739631; doi:10.3390/molecules27238434)
Supplement: Supplementary file 1 [file molecules-27-08434-s001.zip]

Archive with 1 entries (1 files):
- molecules-2048025-supplementary.pdf
